# Supplementary material for: Are Higher Body Mass Index and Worse Metabolic Parameters Associated with More Aggressive Differentiated Thyroid Cancer? A Retrospective Cohort Study
Source: Healthcare (Basel). 2024 Mar 2;12(5):581. doi: 10.3390/healthcare12050581 (PMC10930676; doi:10.3390/healthcare12050581)
Supplement: Supplementary file 1 [file healthcare-12-00581-s001.zip]

Archive with 1 entries (1 files):
- healthcare-2877475-supplementary proof done- UY 2-3-24.pdf
